# Supplementary material for: Dataset on the effects of psychological care on depression and suicide ideation in underrepresented children
Source: Sci Data. 2024 Mar 19;11:304. doi: 10.1038/s41597-024-03130-5 (PMC10951232; doi:10.1038/s41597-024-03130-5)
Supplement: Supplementary file 1 — Supplementary Table 1 [file 41597_2024_3130_MOESM1_ESM.xlsx]

## Sheet: Sheet1
Variables	Type	Scoring	Notes
Depression measurements
CES-D	Continuous (20 items)	Likert-style 4-points	-
Zung’s SDS	Continuous (20 items)	Likert-style 4-points	10 items that were designed for reverse descriptions should be reversely scored for statistics
Suicide ideation measurements
PANSI-C	Continuous (14 items)	Likert-style 5-points	It contains two subdimensions, with one for positive suicide ideation (6 items) and another one for negative suicide ideation (8 items); this measurement is ONLY applicable for children or adolescents aged than 12 years old, but this restriction could be exempted in case parents of those children going against this policy legally signed disclaimer to require this screening.
Sociodemographic characteristics
Genders	Nominal (1 item)	Girl/Boy	-
Ages	Continuous (1 item)	Numeric (6-18)	-
Living areas	Nominal (1 item)	Urban/Rural	-
Socioeconomic status
Parents’ educational degrees	Ordinal (1 item)	4-levels from “lower than middle school” to “PhD”	This item needed children/adolescent to report the highest educational degree in either (biological) parent; they are permitted to answer “unclear” if they are not able to judge which option is correct.
Parents’ occupation	Categorical (1 item)	12 categories	These categories were legally defined by National Bureau of Statistics of China, such as “leaders in CCP, institutes, schools or local governments”, “General Managers” and “businessman”; The highest degree of occupation in either parent is required to be reported here.
Awareness to the level of family SES	Nominal (1 item)	Yes/No	-
Subjective feelings for family SES	Ordinal (1 item)	4-levels from “poor” to “rich”	-
Family income	Ordinal (1 item)	4-levels from “< ¥60, 000 per year from all the members of family”	These options were determined by the annual national statistics for local capital disposable income (CDI), and were estimated by averaged five members of each family; it nearly equals to following ranks: “< ¥60, 000” = extremely poor; “¥60, 000 - 150, 000” = lower-middle-level; “¥150, 000 - 300, 000” = upper-middle-level; “> ¥300, 000” = “rich”; these options may be altered correspondingly if the…
		to “> 30, 0000 per year from all the members of family”
Family parenting data
The number of offspring in the family	Nominal (1 item)	Only one/More than one	On basis of local law, each family is permitted to have ONLY ONE (biological) offspring until Dec, 2016; Thus, more than one child is illegal unless their parents have paid for social fine as the legal penalty.
Family living status	Categorical (1 item)	4 categories	-
Experiences to separate from parent (s)	Nominal (1 item)	Yes/No	-
Period to begin separation with parent (s)	Ordinal (1 item)	5-levels from “infancy” (aged at 0-1.5 years) to “adolescence” (aged at 12-18)	These items are collected ONLY IF the “Yes” is chosen in the item of “Experiences to separate from parent (s)”
Cumulative time from separating to parent (s)	Ordinal (1 item)	5-levels from “0.5-1 years” to “> 10 years”
Parenting pattern (s)	Categorical (1 item)	5 categories	-
Satisfaction to family parenting quality	Continuous (1 items)	Likert-style 5-points	Children/adolescents outside family parenting do not required to rate this item.
Health-related data
Chronic disease	Nominal (1 item)	Yes/No	Children/adolescents are permitted to answer “unclear” if they cannot correctly understand these options
Drugs usage	Nominal (1 item)	Yes/No	-
Total sleep time at working days	Ordinal (1 item)	5-levels from “< 5 hours” to “> 10 hours”	-
Total sleep time at weekends	Ordinal (1 item)	5-levels from “< 5 hours” to “> 10 hours”	-
Total cellphone-use time at working days	Ordinal (1 item)	6-levels from “never” to “> 4 hours”	-
Total cellphone-use time at weekends	Ordinal (1 item)	6-levels from “never” to “> 4 hours”	-
Regular exercise	Ordinal (1 item)	5-levels from “never” to “everyday”	-
Life events data
Unjust critiques	Ordinal (1 item)	5-levels from “no impacts” to “extremely terrible impacts”	These items are required to be correspondingly rated ONLY IF children/adolescents confirm that such major life event (s) occur.
Interpersonal relationship	Ordinal (1 item)
Health problems	Ordinal (1 item)
Death	Ordinal (1 item)
Supplementary Table 1. Details of all the variables collected from these underrepresented children/adolescents. CES-D = Center for Epidemiological Studies-Depression Scale, Zung’s SDS = Zung’s self-report depression scale, PANSI-C = Chinese version of Positive and Negative Suicide Ideation Inventory, “-” = no specific notes worthy of be detailed.
