# Supplementary material for: Dataset on the effects of psychological care on depression and suicide ideation in underrepresented children
Source: Sci Data. 2024 Mar 19;11:304. doi: 10.1038/s41597-024-03130-5 (PMC10951232; doi:10.1038/s41597-024-03130-5)
Supplement: Supplementary file 2 — Supplementary Table 2 [file 41597_2024_3130_MOESM2_ESM.xlsx]

## Sheet: Sheet1
	De facto unattended cohort	Orphan cohort	Children in especially difficult circumstance cohort	“Left-behind” cohort	“Single-parent” cohort
	(n = 2, 444)	(n = 762)	(n = 18, 419)	(n = 179, 877)	(n = 48, 270)
Age, years	13 (11 - 16)	13 (11 - 15)	12 (10 - 14)	13 (11 - 15)	13 (11 - 15)
Sex
Girls	1, 209 (49.3%)	339 (44.4%)	8, 467 (45.9%)	87, 625 (48.6%)	24, 354 (50.4%)
Boys	1, 235 (50.7%)	423 (55.6%)	9, 952 (54.1%)	92, 252 (51.4%)	23, 916 (49.6%)
Living Areas
Urban	804 (32.8%)	193 (24.3%)	5, 660 (30.6%)	68, 559 (38.0%)	19, 752 (40.8%)
Rural	1, 640 (67.2%)	569 (75.7%)	12, 759 (69.4%)	111, 318 (62.0%)	28, 518 (59.2%)
No. of offspring
One	630 (25.8%)	330 (44.3%)	3, 361 (18.2%)	33, 716 (18.7%)	16, 783 (34.7%)
More than one	1, 814 (74.2%)	432 (55.7%)	15, 058 (81.8%)	146, 161 (81.3%)	31, 487 (65.3%)
Family economic status
Poor	-	-	18, 419 (100%)	12, 270 (6.8%)	4, 574 (9.4%)
Middle	-	-	0 (0%)	56, 114 (31.1%)	13, 569 (28.0%)
Upper-middle	-	-	0 (0%)	12, 858 (7.2%)	3, 005 (6.2%)
Rich	-	-	0 (0%)	181 (0.1%)	59 (0.1%)
Unwilling to answer	-	-	0 (0%)	99, 454 (54.8%)	27, 063 (56.3%)
Family subjective ES
Always satisfied	-	-	2, 028 (10.9%)	98, 698 (54.9%)	27, 440 (56.9%)
Sometime satisfied	-	-	29 (0.1%)	6, 086 (3.3 %)	1, 262 (2.6%)
Unsatisfied	-	-	4 (< 0.1%)	1, 038 (0.6%)	311 (0.6%)
Unwilling to answer	-	-	16, 358 (88.8%)	74, 055 (41.2%)	19, 257 (39.9%)
Supplementary Table 2 Sociodemographic characteristics of the population in the CPHG dataset. Data are n/N or median (IQR). Questions relating to family status were omitted for all the children/adolescents living outside family (i.e., de facto unattended and orphan cohorts). Family economic statuses are categorized by national criterion that made by National Bureau of Statistics in the China, wit…
